# Supplementary material for: Reliability and Usability Analysis of an Embedded System Capable of Evaluating Balance in Elderly Populations Based on a Modified Wii Balance Board
Source: Int J Environ Res Public Health. 2022 Sep 3;19(17):11026. doi: 10.3390/ijerph191711026 (PMC9518410; doi:10.3390/ijerph191711026)
Supplement: Supplementary file 1 [file ijerph-19-11026-s001.zip]

Archive with 1 entries (1 files):
- ijerph-1819761-supplementary.csv
