# Supplementary material for: Reliability and Usability Analysis of an Embedded System Capable of Evaluating Balance in Elderly Populations Based on a Modified Wii Balance Board
Source: Int J Environ Res Public Health. 2022 Sep 3;19(17):11026. doi: 10.3390/ijerph191711026 (PMC9518410; doi:10.3390/ijerph191711026)
Supplement: Supplementary file 1 [file ijerph-19-11026-s001.zip › ijerph-1819761-supplementary.csv]

ID	VALID	RELIABILITY	ALL_VALID	INTRA	INTER	AGE	SEX	HEIGHT	WEIGHT	GAIT_DEFICIT	LEGSTRENGHT_DEFICIT	BALANCE_DEFICIT	GAIT_ASSIST_DEVICES	PROTHESES_LOWER_LIMB	VISUAL_IMPAIRMENT	HEARING_IMPAIRMENT	DIABETES	HYPERTENSION	FEAR_FALLING	FELL_LAST_YEAR	RDOE_1	MDISTOE_1	MDISTMLOE_1	MDISTAPOE_1	RDISTOE_1	RDISTMLOE_1	RDISTAPOE_1	TOTEXOE_1	TOTEXMLOE_1	TOTEXAPOE_1	MVELOE_1	MVELMLOE_1	MVELAPOE_1	sRDOE_1	AREACCOE_1	SAPMLOE_1	AREACEOE_1	AREASWOE_1	MFREQOE_1	MFREQMLOE_1	MFREQAPOE_1	FDCCOE_1	FDCEOE_1	RANGEXOE_1	RANGEYOE_1	TPOWERRDOE_1	TPOWERMLOE_1	TPOWERAPOE_1	POWER50RDOE_1
INTER_36	NON-VALID	INTER-RATER				68	MAN	170	85.275	YES	YES	NO	NO	NO	NO	NO	NO	NO	NO	0	15566.74351	6.486143128	2.739092523	5.393909844	7.491759232	3.500879104	6.623466003	712.6637748	375.9160721	521.6706874	14.84716198	7.831584836	10.86813932	3.749187073	503.0081783	8.334026035	407.8763448	27.78413986	.364314998	.505438088	.356185737	1.750888467	1.793171871	19.61573264	36.65281098	8.680316781	5.611270539	18.50032771	.41684035
INTER_12	NON-VALID	INTER-RATER				82	MAN	143	50	YES	YES	YES	NO	NO	NO	NO	.999	NO	YES	.999	.999	.999	.999	.999	.999	.999	.999	.999	.999	.999	.999	.999	.999	.999	.999	.999	.999	.999	.999	.999	.999	.999	.999	.999	.999	.999	.999	.999	.999
INTER_29	NON-VALID	INTER-RATER				73	WOMAN	141	61.8	YES	YES	YES	NO	NO	NO	NO	.999	NO	YES	1	8051.935279	3.354973033	1.854897697	2.454794404	3.726143981	2.314703227	2.919982523	433.0018624	227.5987941	321.3133204	9.020872134	4.741641544	6.694027509	1.621204772	113.9227457	-1.936031026	122.0636728	8.715226323	.42793679	.451891079	.482055874	1.85269665	1.837600882	13.86366679	14.01315709	1.915810355	3.365402614	4.69903949	.458524385
INTRA_18	NON-VALID	INTRA-RATER				74	WOMAN	154	93.2	YES	YES	YES	NO	NO	NO	NO	NO	NO	NO	0	.999	.999	.999	.999	.999	.999	.999	.999	.999	.999	.999	.999	.999	.999	.999	.999	.999	.999	.999	.999	.999	.999	.999	.999	.999	.999	.999	.999	.999
INTRA_19	NON-VALID	INTRA-RATER				86	WOMAN	157	60.8	YES	YES	YES	NO	NO	NO	NO	NO	NO	YES	0	.999	.999	.999	.999	.999	.999	.999	.999	.999	.999	.999	.999	.999	.999	.999	.999	.999	.999	.999	.999	.999	.999	.999	.999	.999	.999	.999	.999	.999
INTRA_11	NON-VALID	INTRA-RATER				60	MAN	162	82.7	YES	YES	YES	YES	YES		NO	YES	NO	YES	1	19012.11784	7.921715768	6.231124084	3.802763461	9.2861374	7.955395394	4.789992895	808.4822332	543.9192257	483.2618848	16.84337986	11.33165053	10.06795593	4.845489356	793.4815149	-13.234557	673.5744849	37.41039372	.338399817	.321478389	.468022794	1.711703704	1.743105947	39.37177179	25.48774971	13.68954464	29.27939569	12.66222168	.41684035
INTER_01	VALID	INTER-RATER	1		1	.999	MAN	173	.999	YES	YES	NO	YES	NO	NO	NO	NO	YES	YES	0	8405.521517	3.502300632	2.757618461	1.713166298	3.834800542	3.079389564	2.285400426	320.5833802	244.7473966	159.7890609	6.678820421	5.098904096	3.328938768	1.561917244	115.8147766	-4.275103628	105.3753243	6.902219117	.303505437	.326864441	.343503602	1.72582389	1.744089769	12.27210066	10.36125053	.495531839	.700655605	.116084684	.708628595
INTER_04	VALID	INTER-RATER	1		1	75	MAN	162	72.55	YES	YES	NO	YES	NO	NO	NO	YES	YES	YES	1	14392.08043	5.996700177	3.324440543	4.324279453	6.344007221	4.199007571	4.755498191	241.0270783	134.9837965	172.5163145	5.021397465	2.812162427	3.594089885	2.070269211	277.7265742	7.96989342	345.1150957	9.836889269	.133269999	.149536373	.14692652	1.487501136	1.457249882	16.46699039	16.23185108	1.711046712	1.103667317	3.224683485	.270946228
INTER_22	VALID	INTER-RATER	1		1	68	MAN	175	76.8	NO	YES	NO	NO	NO	NO	NO	NO	NO	NO	0	10874.81545	4.531173103	2.673404244	3.133815072	5.076124842	3.299339324	3.857642212	437.2480372	301.5813801	253.9475882	9.109334107	6.282945419	5.290574753	2.288124498	216.1708317	2.653879495	234.6376214	13.29220817	.31996031	.415454689	.298438261	1.72518116	1.709649257	17.45095036	17.57272701	3.62689832	7.276363296	6.981148031	.375156315
INTER_24	VALID	INTER-RATER	1		1	60	MAN	173	76.25	YES	YES	NO	NO	NO	NO	NO	NO	NO	YES	1	9635.977687	4.014990703	2.636956522	2.418326543	4.354270745	3.224950602	2.925639645	507.7942973	368.847501	275.8474251	10.57904786	7.684322938	5.746821357	1.685088536	144.7106932	.120840741	177.8317898	14.0488125	.419355332	.515142818	.420085571	1.87038368	1.825184632	14.23660248	13.4451941	2.893104186	4.588807687	3.617809543	.395998333
INTER_25	VALID	INTER-RATER	1		1	64	WOMAN	162	74.6	NO	YES	NO	NO	NO	NO	NO	NO	NO	NO	0	10131.39523	4.22141468	2.290913815	3.113610662	4.751283294	2.950467094	3.724169285	526.5144501	322.7858067	345.8306399	10.96905104	6.724704306	7.204804997	2.180447441	191.5390692	-2.333366982	202.3957829	14.04142836	.413552998	.518906908	.409056159	1.824789017	1.813071059	16.03718833	18.58350429	4.907812867	6.623939972	5.08470901	.437682368
INTER_42	VALID	INTER-RATER	1		1	66	WOMAN	154	69	NO	YES	NO	NO	NO	NO	NO	YES	NO	YES	1	7432.274149	3.096780895	1.491058544	2.395595056	3.619578356	1.939590847	3.05603253	424.8567116	274.6395028	264.6995089	8.851181492	5.721656308	5.514573103	1.873845128	119.9560805	2.675489848	99.70052023	8.264858488	.454894723	.678347271	.406933554	1.833151023	1.873967579	12.65988797	16.94356511	1.824244279	2.92873051	2.280200224	.521050438
INTER_44	VALID	INTER-RATER	1		1	68	MAN	170	68.9	NO	YES	NO	NO	NO	NO	NO	NO	NO	NO	1	8092.30606	3.371794192	1.743062738	2.504119647	3.851622658	2.194103407	3.165581675	497.9943371	273.7557127	357.0627994	10.37488202	5.703244014	7.438808322	1.861719912	130.0635639	-2.174687636	124.338908	10.33406424	.489713685	.578407539	.525137828	1.885731688	1.896070634	14.33344665	18.11557968	1.846179808	2.85359949	2.598514604	.562734473
INTER_45	VALID	INTER-RATER	1		1	65	WOMAN	145	42.3	NO	YES	NO	NO	NO	NO	NO	NO	NO	YES	1	5874.079576	2.447533157	1.43860149	1.731133779	2.81074483	1.780722303	2.174698733	452.7190295	280.0238025	291.9795637	9.431646448	5.833829218	6.082907577	1.381979719	70.01604858	1.322461472	68.6072551	7.629893827	.613308608	.716866385	.621163027	1.989019031	1.994198364	10.57758737	11.84331027	1.446639808	2.275588939	2.090395928	.66694456
INTER_41	VALID	INTER-RATER	1		1	79	MAN	163	69.6	NO	YES	NO	NO	NO	NO	NO	NO	NO	YES	0	11541.03592	4.808764967	2.857290506	3.356196717	5.474878462	3.552436761	4.165871725	759.1791177	425.1742376	544.6715413	15.81623162	8.857796617	11.34732378	2.617264538	260.9658376	1.258203529	277.9444855	24.8677952	.523467348	.548019885	.597683201	1.919904919	1.905094509	19.64717286	20.36001937	4.903214896	9.922473229	9.115937144	.521050438
INTER_08	VALID	INTER-RATER	1		1	83	WOMAN	152	47.6	YES	YES	NO	YES	YES	NO	NO	YES	YES	YES	1	7328.485778	3.053535741	1.778937614	2.072985932	3.662752068	2.496729579	2.679942933	1546.798109	678.1554306	1310.875016	32.22496061	14.12823814	27.30989617	2.022788221	127.9176306	2.109580587	119.691552	28.59291255	1.679614128	1.403952128	2.328888546	2.606783982	2.636126524	17.12126953	19.62589687	2.414799346	2.47357709	6.003245942	1.08378491
INTER_31	VALID	INTER-RATER	1		1	67	MAN	166	61.8	NO	YES	NO	NO	NO	NO	NO	NO	NO	NO	0	16804.71442	7.001964341	3.645813185	5.070066647	8.101210291	4.701200648	6.597599612	758.0950238	475.9823856	482.737841	15.79364633	9.916299699	10.05703835	4.074567897	590.0440148	.915963123	584.3948898	36.6758016	.358990243	.480817475	.350656141	1.743828747	1.745710101	24.06505392	35.72494996	15.51287897	16.3347037	16.8484546	.354314298
INTER_34	VALID	INTER-RATER	1		1	75	WOMAN	.999	.999	NO	YES	NO	NO	NO	NO	NO	NO	YES	NO	0	15258.39236	6.357663482	3.851300785	4.249958897	7.036845083	4.784628482	5.159895252	748.2101884	484.5695361	470.3474431	15.58771226	10.09519867	9.798905064	3.016173696	402.5192463	-.273357994	465.332736	27.37298567	.390215913	.463374833	.407584661	1.8163062	1.786085869	24.2261152	26.26671951	7.707090283	10.34642202	26.8679221	.58357649
INTER_46	VALID	INTER-RATER	1		1	65	MAN	164	75.1	NO	YES	NO	NO	NO	NO	NO	NO	NO	NO	0	11833.79947	4.930749779	2.889582384	3.480504647	5.917702152	3.851270628	4.4929849	432.4437108	255.8966289	291.5808608	9.009243974	5.331179768	6.074601267	3.272140793	334.1607197	-8.182323643	287.3970968	15.13484307	.290800746	.326146902	.308532252	1.641903908	1.668434406	21.5265115	23.77153639	3.200927601	3.746159608	5.127882025	.375156315
INTER_28	VALID	INTER-RATER	1		1	79	WOMAN	149	56.75	YES	YES	YES	NO	NO	NO	NO	NO	NO	YES	1	8649.324401	3.603885167	1.556972895	2.954198114	4.145721418	2.015705331	3.622697627	553.911209	315.7994626	383.8771336	11.53981685	6.579155471	7.997440283	2.049150502	152.8289528	2.53329841	129.0965502	12.6396313	.509621924	.746988831	.478560005	1.897578328	1.937435247	12.46265202	19.21785754	2.815448678	2.091122567	5.959085261	.375156315
INTER_38	VALID	INTER-RATER	1		1	76	WOMAN	158	75.2	YES	YES	YES	NO	YES	NO	NO	NO	NO	NO	0	8111.305396	3.379710582	1.722117551	2.515337	3.846048345	2.249336136	3.11970749	365.3591543	178.6840866	280.4407294	7.611649048	3.722585137	5.842515197	1.83565908	128.6542932	.638974802	131.722931	7.859235712	.3584424	.382126236	.410609206	1.756265504	1.751607176	11.60955697	16.11288072	1.549605039	.919612248	3.002613386	.33347228
INTER_43	VALID	INTER-RATER	1		1	72	WOMAN	145	76.4	NO	YES	YES	NO	NO	NO	NO	NO	YES	YES	0	8307.078609	3.461282754	1.531569953	2.711421472	3.983361025	2.07367108	3.401037093	484.0764955	289.3525864	325.7065124	10.08492699	6.028178883	6.785552341	1.971468172	141.2091885	.008202131	132.9388963	10.80881059	.463719983	.695783787	.44239803	1.85452423	1.867955185	14.07289181	16.00844658	1.546863879	1.793708499	2.150665164	.562734473
INTER_11	VALID	INTER-RATER	1		1	75	MAN	152	57.7	YES	YES	YES	NO	NO	NO	NO	NO	NO	YES	0	8398.26037	3.499275154	1.942923208	2.518237068	3.974252184	2.460973104	3.120623624	823.1534118	421.1953332	618.6654097	17.14902941	8.774902775	12.8888627	1.884079037	136.7891107	-1.563375222	141.7290295	19.77897007	.779976618	.798383749	.904780008	2.132341147	2.122028734	16.41219387	19.27859811	2.466237503	3.567022952	8.016207037	.91704877
INTER_02	VALID	INTER-RATER	1		1	66	WOMAN	156	63.6	NO	YES	YES	NO	NO	NO	NO	NO	NO	YES	1	9971.145745	4.15464406	2.606072358	2.652964623	4.704029165	3.302262879	3.350067204	670.2894342	350.7131258	492.2464507	13.96436321	7.306523454	10.25513439	2.206087741	190.3344528	1.111835306	207.4731009	19.13215409	.534942922	.495620571	.683336955	1.935794056	1.915258827	19.6906927	20.36108221	4.887449079	8.454163902	4.656577049	.479366403
INTER_26	VALID	INTER-RATER	1		1	64	MAN	173	64.2	NO	YES	YES	NO	NO	NO	NO	NO	NO	NO	0	10333.82475	4.305760314	3.079155232	2.34033254	4.81794324	3.87430221	2.863976161	631.8756189	523.5152002	246.9082022	13.16407539	10.90656667	5.143920879	2.161713484	194.1742046	2.578037091	203.4293513	16.74793493	.486587157	.62615447	.388545353	1.903132286	1.892359585	21.00251264	15.02810218	3.413578802	6.823927752	3.259616782	.479366403
INTER_30	VALID	INTER-RATER	1		1	79	MAN	158	58.9	YES	YES	YES	NO	NO	NO	NO	YES	YES	YES	1	8151.330378	3.396387658	2.312405544	2.002663105	4.015907457	3.105282139	2.546514391	658.5984367	333.6928905	495.7802097	13.72080077	6.951935219	10.32875437	2.142910074	150.50369	-2.795588836	139.4300809	15.47707515	.642957602	.531455279	.911727519	1.985067635	2.004604105	20.98655869	13.51633541	2.182801926	5.313994997	4.3338475	.479366403
INTER_39	VALID	INTER-RATER	1		1	77	WOMAN	149	52.8	NO	YES	YES	NO	NO	NO	NO	NO	NO	NO	0	11838.56234	4.93273431	3.748432964	2.42654231	5.60009868	4.624221792	3.158746277	504.160432	351.2664373	288.799579	10.50334233	7.318050777	6.016657895	2.651270911	271.3702373	-4.664140568	260.9167654	16.83976198	.338890917	.34512044	.438321184	1.736220817	1.743861426	20.60629741	18.40501852	5.145322003	7.72694739	4.936351617	.375156315
INTER_21	VALID	INTER-RATER	1		1	65	MAN	173	73.5	YES	YES	YES	NO	NO	NO	NO	NO	YES	YES	1	11014.35674	4.589315306	3.107111269	2.714533506	5.287587857	4.065787857	3.380525765	1098.247809	491.4202989	879.9132265	22.88016269	10.23792289	18.33152555	2.626170284	249.3695474	-1.357066841	257.8118107	35.03980922	.79347152	.582478714	1.193791309	2.125400818	2.115782744	28.64180155	19.34362476	7.49078949	16.12303022	10.50260422	.458524385
INTER_23	VALID	INTER-RATER	1		1	76	MAN	177	59	NO	YES	YES	NO	NO	NO	NO	NO	NO	NO	1	11961.13338	4.983805576	3.279645121	3.069887195	5.487761899	4.066883944	3.684560441	830.0234489	637.5392532	404.9635113	17.29215519	13.28206777	8.436739819	2.297218457	241.2285615	-3.359352415	275.2650786	26.15361318	.552214956	.715918937	.485822081	1.982772448	1.949988935	23.25129528	17.29551092	2.360285779	5.387606963	2.219435509	.604418508
INTER_07	VALID	INTER-RATER	1		1	78	MAN	172	55.8	YES	YES	YES	NO	NO	NO	YES	NO	NO	YES	0	10440.70613	4.350294219	2.46568286	3.094740785	4.843888357	3.126665793	3.699623688	701.6811311	379.6383805	506.353151	14.6183569	7.909132926	10.54902398	2.130303881	193.8219222	-3.382779111	208.5101352	20.7002654	.534810669	.567043882	.60257764	1.953621914	1.935874481	18.37264718	20.40320983	3.699789213	7.195360196	4.243612854	.562734473
INTER_17	VALID	INTER-RATER	1		1	69	MAN	156	64	NO	YES	YES	NO	NO	NO	NO	YES	NO	YES	0	17969.31422	7.48721426	4.553313484	5.639648765	7.883675284	4.835618062	6.226486484	428.8835408	195.2428517	342.0744615	8.935073766	4.067559411	7.12655128	2.468594459	418.9549686	26.25092296	277.9498117	18.86969355	.189931944	.157917902	.223384157	1.600925586	1.671460385	17.2067042	23.08107976	3.308578691	1.389385407	5.493689748	.33347228
INTER_18	VALID	INTER-RATER	1		1	76	WOMAN	143	50.6	NO	YES	YES	NO	YES	YES	NO	NO	NO	YES	1	14266.35387	5.944314112	3.755029718	3.732712827	6.533060401	4.571108075	4.667531379	685.7754738	400.0499824	477.7297582	14.28698904	8.334374634	9.952703297	2.710351995	339.9804724	-3.308289722	397.3060596	27.93613626	.382524356	.392359932	.471347805	1.815159843	1.782767693	19.81284456	24.79522552	4.119864871	9.000586651	6.985536645	.521050438
INTER_27	VALID	INTER-RATER	1		1	85	MAN	169	79.7	YES	YES	YES	NO	NO	NO	NO	NO	YES	YES	1	11447.40041	4.769750169	2.083537463	3.972322132	5.862241123	2.619970888	5.244199036	670.1809063	339.8707031	504.2315921	13.96210222	7.080639649	10.50482484	3.408130618	338.2363396	-3.269185225	251.5482788	20.72901314	.465881336	.600753334	.467486814	1.806552004	1.870843172	18.20514399	37.24415065	7.772195642	4.401975655	15.88930244	.521050438
INTER_33	VALID	INTER-RATER	1		1	70	WOMAN	151	52.5	YES	YES	YES	NO	NO	NO	NO	NO	NO	YES	0	9525.479534	3.968949806	2.96458463	2.082780123	4.542731122	3.596030084	2.775783435	569.5548137	357.1894359	365.1918254	11.86572529	7.441446582	7.608163028	2.209941964	181.6639915	3.346837283	177.2610337	16.08233869	.475815751	.443729729	.645745512	1.870863597	1.876396714	20.59189079	21.53579728	3.560530523	4.32872603	5.90901581	.395998333
INTER_03	VALID	INTER-RATER	1		1	62	MAN	180	72.1	YES	YES	YES	NO	NO	NO	NO	NO	NO	NO	1	18478.61997	7.699424987	5.886094469	3.685175198	8.624910036	7.278868935	4.626785078	1077.96318	478.0617257	859.1002424	22.45756625	9.959619285	17.89792172	3.886891816	623.9920964	-9.801036141	607.3335563	63.91686908	.464220729	.299116603	.858557676	1.880348029	1.886514395	34.35234681	22.59914487	7.146433806	12.60837721	7.62606756	.395998333
INTER_05	VALID	INTER-RATER	1		1	87	WOMAN	144	53	YES	YES	YES	NO	NO	NO	NO	NO	NO	YES	1	11088.60518	4.620252158	2.762280907	3.146624204	5.31031861	3.511155926	3.983875977	1057.360665	577.2826313	748.9434368	22.0283472	12.02672149	15.60298827	2.617776486	250.3293398	4.698365906	248.3494443	34.41721341	.758815801	.769669759	.876572645	2.10251495	2.10477235	22.9018941	24.25823215	6.146720463	9.845807662	9.040278365	.8336807
INTER_06	VALID	INTER-RATER	1		1	79	WOMAN	152	70	YES	YES	YES	NO	NO	NO	YES	NO	NO	YES	1	10178.61926	4.241091358	2.137821078	3.199851252	4.837712383	2.68705608	4.022833668	990.2763963	301.8972961	894.0924047	20.63075826	6.289527002	18.6269251	2.327360133	204.5755638	-.771019534	203.2368013	25.6363204	.77420807	.520081783	1.029049791	2.122799237	2.124701594	14.0911099	22.52845478	3.242877295	4.040175888	8.578063531	.604418508
INTER_09	VALID	INTER-RATER	1		1	60	WOMAN	148	54.9	YES	YES	YES	YES	YES	YES	NO	YES	YES	NO	1	17787.98871	7.411661964	5.025140645	4.343254883	8.710046385	6.794562826	5.449662745	1162.537285	430.4221726	995.7631475	24.21952678	8.967128596	20.74506557	4.57516939	701.0097547	-3.649969031	694.5635837	71.07982315	.520080034	.31544975	.844353885	1.888258061	1.890376434	57.37270406	30.8665803	14.95250071	24.32042495	12.07997493	.375156315
INTER_10	VALID	INTER-RATER	1		1	66	MAN	144	75	YES	YES	YES	NO	NO	NO	NO	NO	NO	YES	1	17636.75032	7.348645965	4.774058345	4.477817915	10.87244249	9.257821225	5.701118483	1053.178662	567.3056425	752.6416537	21.94122212	11.81886755	15.68003445	8.012952531	1324.115221	9.761631495	977.7147029	63.24263508	.475196924	.437636115	.619021301	1.714862109	1.77413735	93.54137746	36.75837467	17.6026593	20.93293865	18.65147966	.458524385
INTER_13	VALID	INTER-RATER	1		1	60	MAN	155	69.8	YES	YES	YES	NO	NO	NO	NO	NO	NO	NO	0	14857.37818	6.190574243	3.873110916	3.849782187	7.367160131	4.906389154	5.495670465	897.4580024	500.2344156	647.9997362	18.69704172	10.42155033	13.4999945	3.993975329	511.5597853	1.417377905	507.5548185	37.19593226	.480686685	.475660849	.619901153	1.842980519	1.8446971	30.24701065	38.5589004	8.948323829	12.22489065	16.59375745	.375156315
INTER_14	VALID	INTER-RATER	1		1	78	MAN	155	45.5	YES	YES	YES	YES	NO	YES	NO	YES	NO	YES	1	23710.75108	9.879479615	5.899460915	6.739296656	11.15909034	7.411007201	8.342797468	1600.341676	775.4031416	1238.098928	33.34045157	16.15423212	25.79372767	5.188562408	1065.313688	-6.353861965	1159.270036	94.56234144	.537102953	.484059783	.676588399	1.940205547	1.919979058	43.38016939	42.68695529	22.57085429	28.34664988	45.42058502	.541892455
INTER_15	VALID	INTER-RATER	1		1	75	MAN	154	67.2	YES	YES	YES	NO	NO	NO	NO	NO	NO	NO	0	21757.52753	9.065636473	4.849374228	6.490342386	10.79351173	6.637483627	8.511386875	1774.752431	901.5735031	1325.699215	36.97400899	18.78278132	27.61873364	5.857826454	1098.790453	10.80279522	1045.240294	115.620858	.649110111	.684698242	.752248213	1.983708388	1.996419696	50.06826238	45.38972325	13.46988862	13.69520739	28.37277304	.479366403
INTER_16	VALID	INTER-RATER	1		1	72	MAN	166	61.5	YES	YES	YES	NO	NO	NO	NO	YES	NO	NO	0	17337.20286	7.223834527	4.501433572	4.677117862	8.106866256	5.551810354	5.907510667	2508.546399	1028.856341	2058.248155	52.26138331	21.4345071	42.8801699	3.67933353	553.7407514	.447108337	618.1585791	115.9132415	1.151418607	.841758802	1.620702097	2.40601999	2.365779093	30.0222351	36.86069033	10.46257219	26.07354139	20.11356795	1.104626928
INTER_19	VALID	INTER-RATER	1		1	87	WOMAN	148	59.2	YES	YES	YES	NO	NO	NO	YES	NO	NO	YES	0	18636.78436	7.765326818	3.986592323	5.808955734	8.826055084	4.878001423	7.355565951	1079.360843	579.3507992	781.7704881	22.48668423	12.06980832	16.28688517	4.19510998	675.7561063	.425387197	676.2832262	52.39652254	.460877827	.535209185	.495638436	1.862996717	1.862822879	24.56681456	35.01612748	10.22289292	21.11335628	26.90662095	.50020842
INTER_20	VALID	INTER-RATER	1		1	60	MAN	162	82.7	YES	YES	YES	YES	YES	NO	NO	YES	YES	YES	1	23455.60583	9.773169096	8.048736163	4.265424439	11.14575796	9.871604834	5.174875697	825.3301494	498.0562871	557.934933	17.19437811	10.37617265	11.62364444	5.35845932	1085.444132	-24.86640338	841.1360717	56.55314016	.280008485	.227894849	.481731532	1.661982935	1.708496112	51.85569778	28.81493662	23.25922146	36.5071462	11.61203526	.312630263
INTER_32	VALID	INTER-RATER	1		1	81	WOMAN	155	71.55	YES	YES	YES	YES	YES	NO	NO	NO	NO	YES	0	20735.38848	8.639745198	5.277869442	5.71380876	9.896869755	6.792483651	7.197930036	1132.357708	637.7771637	795.9810995	23.59078559	13.28702424	16.58293957	4.827300888	863.6807634	-2.045871658	920.7819332	60.68195151	.43457186	.445034926	.513051343	1.830248396	1.816574585	40.30439359	44.01150774	15.17528398	26.63432992	22.71542452	.395998333
INTER_35	VALID	INTER-RATER	1		1	77	MAN	180	90.9	YES	YES	YES	YES	NO	YES	NO	YES	YES	YES	0	16225.42316	6.760592985	3.000216477	5.286055531	7.959100775	4.320066566	6.684632377	987.8540733	387.2561778	830.8212589	20.58029319	8.067837037	17.30877623	4.200198524	587.0590541	1.362234994	543.7325802	43.15899916	.484492322	.475367554	.57884149	1.854900142	1.872002295	27.19693634	35.50849054	5.761797492	5.752907574	13.37074762	.66694456
INTER_37	VALID	INTER-RATER	1		1	83	WOMAN	143	56.9	YES	YES	YES	YES	NO	NO	NO	NO	YES	YES	1	16016.93955	6.673724814	4.873912558	3.736132655	7.86812033	6.084807138	4.98823011	874.1437683	449.3233916	663.3775046	18.21132851	9.360903992	13.82036468	4.16757899	575.0511142	-8.154183711	551.0968614	45.64426682	.434303636	.33951977	.653916395	1.806694644	1.815660931	34.03668017	37.28851964	10.639816	21.03073527	13.03411257	.395998333
INTER_40	VALID	INTER-RATER	1		1	81	WOMAN	145	63.35	YES	YES	YES	NO	NO	NO	NO	NO	NO	NO	0	15642.19355	6.517580645	4.004350285	4.195958459	7.399876847	5.169763392	5.294499393	779.3329811	425.7693679	550.3534283	16.23610377	8.870195165	11.46569642	3.504186052	473.8989035	-1.048920141	515.5580391	34.96850255	.396474752	.39158507	.483052428	1.799146399	1.781794985	34.12124929	29.60673211	7.63673303	12.48052654	12.04896878	.479366403
INTRA_01	VALID	INTRA-RATER	1	1		75	MAN	162	72.55	YES	YES	NO	YES	NO	NO	NO	YES	YES	YES	1	6656.177382	2.773407242	2.152050622	1.36492476	3.266967398	2.805415234	1.674133012	239.7711809	149.179555	154.7007529	4.995232935	3.107907396	3.222932352	1.72664074	99.00408386	-1.840404079	81.44954782	4.324273536	.286656789	.255293994	.417414459	1.648324008	1.683109224	14.07970718	9.296309328	.57312612	.485288628	.538056571	.33347228
INTRA_06	VALID	INTRA-RATER	1	1		83	WOMAN	152	47.6	YES	YES	NO	YES	YES	NO	NO	YES	YES	YES	1	5964.400018	2.485166674	1.510732016	1.681977761	2.754929982	1.833369536	2.05630624	655.7184725	254.7439946	562.361671	13.66080151	5.307166553	11.71586815	1.188943147	61.95939177	-1.156213597	67.63770687	11.44626	.874864495	.621012433	1.231343542	2.235585815	2.207782887	9.294632013	11.79005424	.756198809	.440741051	1.640411124	.729470613
INTRA_02	VALID	INTRA-RATER	1	1		74	WOMAN	155	72.5	NO	YES	NO	NO	YES	NO	NO	YES	NO	NO	1	21534.48357	8.972701488	6.689708608	4.464176853	10.35093767	8.463607075	5.958965169	1061.414427	654.1057103	698.2212158	22.11280056	13.6272023	14.54627533	5.160672304	957.9397833	-13.14149533	917.8250669	63.16270016	.392229867	.360101154	.576017162	1.781449047	1.790213205	49.72304026	32.26484312	14.32845997	16.2362177	6.401158275	.437682368
INTRA_13	VALID	INTRA-RATER	1	1		76	MAN	158	.999	YES	YES	YES	NO	NO	NO	YES	NO	NO	NO	0	4402.421248	1.834342187	.948112822	1.417935666	2.039270881	1.083196811	1.72780508	260.6602018	142.7762154	185.7995658	5.430420871	2.974504488	3.870824288	.890962665	34.2114416	.424468253	34.35864644	3.069161857	.471165266	.554599686	.482582914	1.895080077	1.894090028	4.382578768	9.552235245	.533326138	.10739903	.654951698	.395998333
INTRA_10	VALID	INTRA-RATER	1	1		69	MAN	156	64	NO	YES	YES	NO	NO	NO	NO	YES	NO	YES	0	8281.355393	3.450564747	1.697769524	2.600664275	4.104197009	2.122203138	3.512931387	459.5041795	210.8360042	368.042928	9.57300374	4.392416755	7.667561001	2.222169214	158.6369405	.64964836	139.9917806	9.537937365	.441548262	.457351194	.521192262	1.807040091	1.833655045	11.49435762	24.04373477	2.314840994	1.76954798	2.688984763	.395998333
INTRA_14	VALID	INTRA-RATER	1	1		76	WOMAN	151	50.1	YES	YES	YES	NO	NO	NO	NO	NO	NO	NO	0	10095.90147	4.206625614	2.845079356	2.534726447	4.868850145	3.547040995	3.335296376	718.1101588	315.2123652	576.6473445	14.96062831	6.566924275	12.01348634	2.451530681	213.2752063	.265663292	222.9421753	19.93210379	.566025638	.408030507	.837843633	1.941595188	1.930918866	19.29619702	21.88517355	3.77263915	9.220053465	5.930298038	.479366403
INTRA_17	VALID	INTRA-RATER	1	1		60	WOMAN	148	54.9	YES	YES	YES	YES	YES	YES	NO	YES	YES	NO	1	11999.56437	4.999818488	2.788601764	3.436820012	5.734643352	3.543504513	4.508847984	760.6030936	295.7026753	647.052582	15.84589778	6.160472402	13.48026213	2.808549351	290.7296851	-3.013349496	295.7567945	22.87224001	.504408903	.390528317	.693372414	1.895531047	1.891582225	18.38962418	29.46729761	7.100109138	2.641775864	14.22039433	.58357649
INTRA_03	VALID	INTRA-RATER	1	1		62	MAN	180	72.1	YES	YES	YES	NO	NO	NO	NO	NO	NO	NO	1	19709.71332	8.212380548	6.064008067	4.396787047	9.600367011	7.79105676	5.609499204	797.9724307	323.5972442	669.0587065	16.62442564	6.741609254	13.93872305	4.972308566	844.1209068	-5.023476418	818.3395046	52.6592027	.322179361	.196529983	.560418636	1.695292587	1.701038902	34.00078863	36.25130821	4.844314381	4.239985014	7.592043013	.270946228
INTRA_04	VALID	INTRA-RATER	1	1		87	WOMAN	144	53	YES	YES	YES	NO	NO	NO	NO	NO	NO	YES	1	11352.56834	4.73023681	2.739650094	3.326165865	5.472743542	3.601484108	4.120707961	928.3334586	597.9294826	580.7389753	19.34028039	12.45686422	12.09872865	2.752413778	269.2652045	2.90304356	274.335619	31.39876004	.650728779	.803782678	.643014617	2.011967728	2.007128094	26.80335181	23.51095594	3.932807076	7.787476466	5.707816832	.562734473
INTRA_05	VALID	INTRA-RATER	1	1		78	MAN	172	55.8	YES	YES	YES	NO	NO	NO	NO	NO	NO	YES	0	13184.2679	5.493444958	3.814397294	3.099383972	6.267954851	4.825191847	4.000597662	1180.600694	586.3951438	895.5987515	24.5958478	12.2165655	18.65830732	3.018165089	343.6167035	1.021613704	363.3553244	45.7282294	.712585779	.566171772	1.064196608	2.075531383	2.060188598	25.59679963	26.10306105	6.754257346	19.49144894	8.753623801	.66694456
INTRA_07	VALID	INTRA-RATER	1	1		76	WOMAN	143	50.6	NO	YES	YES	NO	YES	YES	YES	NO	NO	YES	1	13162.80203	5.484500846	3.347838657	3.769009926	6.176065424	4.14341786	4.579942418	905.7437028	399.8178107	733.9007565	18.86966048	8.329537722	15.28959909	2.839724386	324.0277545	-3.249426264	352.4177187	34.40108447	.54757941	.439826498	.717123291	1.952804629	1.932443897	25.14771024	23.33208304	7.829228601	10.73953923	9.33669134	.437682368
INTRA_08	VALID	INTRA-RATER	1	1		78	MAN	155	45.5	YES	YES	YES	YES	NO	YES	NO	YES	NO	YES	1	28209.97898	11.75415791	5.592198349	9.080175097	13.70451086	7.320626692	11.58542372	2418.735709	747.6166019	2163.633846	50.39032727	15.57534587	45.07570512	7.046516144	1712.232817	-19.31241554	1556.68134	158.6305369	.682300658	.49235703	.877552922	2.029109695	2.054617656	46.52817721	65.5617415	49.21740167	42.121796	113.1697865	.75031263
INTRA_09	VALID	INTRA-RATER	1	1		75	MAN	154	67.2	YES	YES	YES	NO	NO	NO	NO	NO	NO	NO	0	25303.53686	10.54314036	6.637440266	6.611572934	12.42109832	8.771663125	8.794407859	2712.494596	1570.689409	1878.460351	56.51030408	32.72269602	39.13459065	6.567029384	1431.459167	-8.505054643	1445.219914	189.9560339	.853056483	.871512184	1.046359721	2.143190029	2.140370712	60.23996369	63.5843471	27.24847823	60.04250653	45.02239219	.58357649
INTRA_12	VALID	INTRA-RATER	1	1		.999	WOMAN	145	61.8	YES	YES	YES	NO	NO	NO	NO	NO	YES	NO	0	13685.09237	5.70212182	2.16648911	4.823287038	6.388378075	2.890437881	5.697081997	777.957725	225.5105197	704.5007416	16.2074526	4.698135826	14.67709878	2.880482802	342.4473436	1.889757658	308.3460887	22.07633601	.452374796	.383348765	.537925485	1.868544931	1.892372281	14.70849179	26.39068007	3.348147961	1.294383332	7.064916378	.541892455
INTRA_15	VALID	INTRA-RATER	1	1		87	WOMAN	148	59.2	YES	YES	YES	NO	NO	NO	NO	NO	NO	YES	0	17313.61527	7.214006361	2.749473729	6.038180986	8.76044892	3.431375334	8.060467021	1244.022672	449.3507441	1078.45593	25.917139	9.361473836	22.46783188	4.970269359	744.1024346	-.8674594	521.0937342	49.39753125	.571782249	.601893515	.657779069	1.905789145	1.992701379	19.65619299	54.77264953	16.22483839	8.11975964	60.48314448	.625260525
INTRA_16	VALID	INTRA-RATER	1	1		79	WOMAN	152	70	YES	YES	YES	NO	NO	NO	YES	NO	NO	YES	1	11764.03932	4.90168305	3.498757934	2.650851892	5.680589591	4.511449531	3.451944558	1413.210154	491.8308043	1234.935946	29.44187821	10.24647509	25.72783221	2.870993099	291.006856	-1.361978328	292.4245208	48.65589433	.955961535	.517708867	1.715705494	2.232030063	2.230475806	26.52627726	24.56048418	5.758542338	14.28069941	7.794428668	.58357649
[truncated: 233 more columns]
